# Supplementary material for: Steps to Adapt the Medication Administration Error Survey in Highly Specialised Units—Polish Perspectives
Source: Nurs Rep. 2025 May 14;15(5):173. doi: 10.3390/nursrep15050173 (PMC12114384; doi:10.3390/nursrep15050173)
Supplement: Supplementary file 1 [file nursrep-15-00173-s001.zip]

Archive with 1 entries (1 files):
- nursrep-3577323-supplementary.pdf
